# Supplementary material for: Dietary Supplementation with Nucleotides, Short-Chain Fructooligosaccharides, Xylooligosaccharides, Beta-Carotene and Vitamin E Influences Immune Function in Kittens
Source: Animals (Basel). 2023 Dec 2;13(23):3734. doi: 10.3390/ani13233734 (PMC10705356; doi:10.3390/ani13233734)
Supplement: Supplementary file 1 [file animals-13-03734-s001.zip]

Archive with 1 entries (1 files):
- animals-2701501 supplementary.pdf
